# Supplementary material for: 68Ga-PSMA-11 PET/CT-Guided Stereotactic Body Radiation Therapy Retreatment in Prostate Cancer Patients with PSA Failure after Salvage Radiotherapy
Source: Biomedicines. 2020 Nov 25;8(12):536. doi: 10.3390/biomedicines8120536 (PMC7761444; doi:10.3390/biomedicines8120536)
Supplement: Supplementary file 1 [file biomedicines-08-00536-s001.zip]

Archive with 1 entries (1 files):
- biomedicines-991971-supplementary.xlsx
