# Supplementary material for: 68Ga-PSMA-11 PET/CT-Guided Stereotactic Body Radiation Therapy Retreatment in Prostate Cancer Patients with PSA Failure after Salvage Radiotherapy
Source: Biomedicines. 2020 Nov 25;8(12):536. doi: 10.3390/biomedicines8120536 (PMC7761444; doi:10.3390/biomedicines8120536)
Supplement: Supplementary file 1 [file biomedicines-08-00536-s001.zip › biomedicines-991971-supplementary.xlsx]

## Sheet: Foglio1
Patient No.	Age	Subset	ISUP grade group (GS)	PSA preRT	PSA 3 months	PSA 6 months	Toxicity	Follow-up	Event	Follow-up/Progression Disease months
1	68.4216	1	2 (3+4)	0.958	0.424	0.405	G0	2017-05-25	0	11
2	81.5113	1	2 (3+4)	0.651	1.62	1.62	G0	2018-01-16	1	12
3	65.9904	3	4 (4+4)	0.115	0.003	0.014	G0	2019-02-01	0	25
4	75.9233	1	2 (3+4)	1.36	0.367	0.206	G0	2020-05-01	1	35
5	86.2642	1	1 (3)	2.5	0.894	1.75	G0	2020-02-01	0	31
6	79.8357	3	4 (4+4)	0.225	0.192	0.209	G0	2020-05-01	0	33
7	70.2396	1	2 (3+4)	0.66	0.173	0.089	G1	2020-05-01	0	32
8	72.1588	2	3 (4+3)	2.62	0.63	0.53	G1	2018-03-01	0	6
9	79.4743	1	1 (3+3)	1.12	1.01	0.65	G1	2018-08-10	1	15
10	73.5688	1	2 (3+4)	0.181	0.03	0.025	G0	2019-05-01	0	20
11	77.2266	1	2 (3+4)	0.815	0.467	0.257	G0	2019-02-25	0	17
12	84.4025	2	3 (4+3)	0.91	0.9	0.478	G0	2020-05-01	0	31
13	80.5859	1	2 (3+4)	1.76	0.28	0.08	G0	2020-01-15	0	27
14	78.5079	2	3 (4+3)	5.94	10.43	20.75	G0	2018-06-01	1	4
15	66.0561	2	3 (4+3)	1.41	0.71	0.708	G0	2019-08-01	0	18
16	84.5092	3	4 (4+4)	0.444	0.288	0.301	G0	2020-05-01	0	27
17	74.9487	2	3 (4+3)	1	0.3	0.25	G1	2020-05-01	0	27
18	72.3696	2	3 (4+3	1.07	0.858	0.802	G1	2019-07-01	0	17
19	80.386	2	3 (4+3)	3.97	0.937	4.79	G0	2019-01-01	1	10
20	61.7057	1	2 (3+4)	0.253	0.275	0.372	G1	2019-08-01	1	16
21	67.8303	1	1 (3+3)	8.89	0.09	0.003	G0	2019-04-01	1	11
22	74.2204	1	2 (3+4)	0.731	0.492	0.384	G0	2019-11-27	1	19
23	75.5866	2	3 (4+3)	1.01	0.224	0.226	G1	2019-05-29	1	13
24	83.5565	1	2 (3+4)	4.18	1.57	1.3	G0	2019-07-01	1	14
25	74.1602	1	1 (3+2)	0.869	0.505	0.439	G0	2020-05-01	1	23
26	76.0082	1	2 (3+4)	1.8	0.6	0.4	G1	2020-05-01	0	23
27	78.2313	2	3 (4+3)	1.07	0.6	0.667	G0	2019-10-01	1	15
28	68.8104	1	1 (3+2)	1	0.59	0.65	G0	2019-04-01	1	14
29	66.3682	2	3 (4+3)	2.83	1.48	1.31	G0	2020-02-19	1	19
30	71.1567	1	1 (2+4)	1.22	0.05	0.05	G1	2019-02-01	1	7
31	82.3326	1	1 (3+3)	3.13	2.7	2.49	G1	2019-05-14	1	9
32	74.0041	2	3 (4+3)	0.82	0.26	0.49	G0	2019-05-01	1	8
33	73.2758	1	1 (3+3)	5.987	0.855	0.537	g0	2020-05-01	1	19
34	85.0349	3	4 (4+4)	0.302	0.002	0.02	G0	2019-12-01	1	14
35	76.6297	1	2 (3+4)	0.217	0.33	0.443	G0	2019-11-15	1	11
36	70.371	2	3 (4+3)	1.41	0.877	0.669	G1	2020-03-18	1	14
37	79.7043	1	2 (3+4)	0.504	0.379	0.423	G0	2019-12-02	1	8
38	60.7775	2	3 (4+3)	1.42	0.961	0.87	G0	2020-05-01	1	13
39	77.9055	1	1 (3+3)	18.4	4.5	12	G1	2020-02-24	1	10
40	73.1307	1	1 (3+3)	3.587	1.01	1.27	G0	2020-01-30	0	9
41	80.271	2	3 (4+3)	0.388	0.162	0.217	G0	2020-05-01	1	11
42	85.6701	3	4 (4+4)	1.3	0.024	0.34	G1	2020-05-01	1	10
43	87.0116	2	3 (4+3)	0.748	1.25	1.5	G0	2020-05-20	1	6
14791
14791
14791
14791
14791
14791
14791
14791
14791
14791
14791
14791
14791
14791
14791
14791
14791
14791
14791
14791
14791
14791
14791
14791
14791
14791
14791
14791
14791
14791
14791
14791
14791
14791
14791
14791
14791
14791
14791
14791
14791
14791
14791
14791
14791
14791
14791
14791
14791
14791
14791
14791
14791
14791
14791
14791
14791
14791
14791
14791
14791
14791
14791
14791
14791
14791
14791
14791
14791
14791
14791
14791
14791
14791
14791
14791
14791
14791
14791
14791
14791
14791
14791
14791
14791
14791
14791
14791
14791
14791
14791
14791
14791
14791
14791
14791
14791
14791
14791
14791
14791
14791
14791
14791
14791
14791
14791
14791
14791
14791
14791
14791
14791
14791
14791
14791
14791
14791
14791
14791
14791
14791
14791
14791
14791
14791
14791
14791
14791
14791
14791
14791
14791
14791
14791
14791
14791
14791
14791
14791
14791
14791
14791
14791
14791
14791
14791
14791
14791
14791
14791
14791
14791
14791
14791
14791
14791
14791
14791
14791
14791
14791
14791
14791
14791
14791
14791
14791
14791
14791
14791
14791
14791
14791
14791
14791
14791
14791
14791
14791
14791
14791
14791
14791
14791
14791
14791
14791
14791
14791
14791
14791
14791
14791
14791
14791
14791
14791
14791
14791
14791
14791
14791
14791
14791
14791
14791
14791
14791
14791
14791
14791
14791
14791
14791
14791
14791
14791
14791
14791
14791
14791
14791
14791
14791
14791
14791
14791
14791
14791
14791
14791
14791
14791
14791
14791
14791
14791
14791
14791
14791
14791
14791
14791
14791
14791
14791
14791
14791
14791
14791
14791
14791
14791
14791
14791
14791
14791
14791
14791
14791
14791
14791
14791
14791
14791
14791
14791
14791
14791
14791
14791
14791
14791
14791
14791
14791
14791
14791
14791
14791
14791
14791
14791
14791
14791
14791
14791
14791
14791
14791
14791
14791
14791
14791
14791
14791
14791
14791
14791
14791
14791
14791
14791
14791
14791
14791
14791
14791
14791
14791
14791
14791
14791
14791
14791
14791
14791
14791
14791
14791
14791
14791
14791
14791
14791
14791
14791
14791
14791
14791
14791
14791
14791
14791
14791
14791
14791
14791
14791
14791
14791
14791
14791
14791
14791
14791
14791
14791
14791
14791
14791
14791
14791
14791
14791
14791
14791
14791
14791
14791
14791
14791
14791
14791
14791
14791
14791
14791
14791
14791
14791
14791
14791
14791
14791
14791
14791
14791
14791
14791
14791
14791
14791
14791
14791
14791
14791
14791
14791
14791
14791
14791
14791
14791
14791
14791
14791
14791
14791
14791
14791
14791
14791
14791
14791
14791
14791
14791
14791
14791
14791
14791
14791
14791
14791
14791
14791
14791
14791
14791
14791
14791
14791
14791
14791
14791
14791
14791
14791
14791
14791
14791
14791
14791
14791
14791
14791
14791
14791
14791
14791
14791
14791
14791
14791
14791
14791
14791
14791
14791
14791
14791
14791
14791
14791
14791
14791
14791
14791
14791
14791
14791
14791
14791
14791
14791
14791
14791
14791
14791
14791
14791
14791
14791
14791
14791
14791
14791
14791
14791
14791
14791
14791
14791
14791
14791
14791
14791
14791
14791
14791
14791
14791
14791
14791
14791
14791
14791
14791
14791
14791
14791
14791
14791
14791
14791
14791
14791
14791
14791
14791
14791
14791
14791
14791
14791
14791
14791
14791
14791
14791
14791
14791
14791
14791
14791
14791
14791
14791
14791
14791
14791
14791
14791
14791
14791
14791
14791
14791
14791
14791
14791
14791
14791
14791
14791
14791
14791
14791
14791
14791
14791
14791
14791
14791
14791
14791
14791
14791
14791
14791
14791
14791
14791
14791
14791
14791
14791
14791
14791
14791
14791
14791
14791
14791
14791
14791
14791
14791
14791
14791
14791
14791
14791
14791
14791
14791
14791
14791
14791
14791
14791
14791
14791
14791
14791
14791
14791
14791
14791
14791
14791
14791
14791
14791
14791
14791
14791
14791
14791
14791
14791
14791
14791
14791
14791
14791
14791
14791
14791
14791
14791
14791
14791
14791
14791
14791
14791
14791
14791
14791
14791
14791
14791
14791
14791
14791
14791
14791
14791
14791
14791
14791
14791
14791
14791
14791
14791
14791
14791
14791
14791
14791
14791
14791
14791
14791
14791
14791
14791
14791
14791
14791
14791
14791
14791
14791
14791
14791
14791
14791
14791
14791
14791
14791
14791
14791
14791
14791
14791
14791
14791
14791
14791
14791
14791
14791
14791
14791
14791
14791
14791
14791
14791
14791
14791
14791
14791
14791
14791
14791
14791
14791
14791
14791
14791
14791
14791
14791
14791
14791
14791
14791
14791
14791
14791
14791
14791
14791
14791
14791
14791
14791
14791
14791
14791
14791
14791
14791
14791
14791
14791
14791
14791
14791
14791
14791
14791
14791
14791
14791
14791
14791
14791
14791
14791
14791
14791
14791
14791
14791
14791
14791
14791
14791
14791
14791
14791
14791
14791
14791
14791
14791
14791
14791
14791
14791
14791
14791
14791
14791
14791
14791
14791
14791
14791
14791
14791
14791
14791
14791
14791
14791
14791
14791
14791
14791
14791
14791
14791
14791
14791
14791
14791
14791
14791
14791
14791
14791
14791
14791
14791
14791
14791
14791
14791
14791
14791
14791
14791
14791
14791
14791
14791
14791
14791
14791
14791
14791
14791
14791
14791
14791
14791
14791
14791
14791
14791
14791
14791
14791
14791
14791
14791
14791
14791
14791
14791
14791
14791
14791
14791
14791
14791
14791
14791
14791
14791
14791
14791
14791
14791
14791
14791
14791
14791
14791
14791
14791
14791
14791
14791
14791
14791
14791
14791
14791
14791
14791
14791
14791
14791
14791
14791
14791
14791
14791
14791
14791
14791
14791
14791
14791
14791
14791
14791
14791
14791
14791
14791
14791
14791
14791
14791
14791
14791
14791
14791
14791
14791
14791
14791
14791
14791
14791
14791
14791
14791
14791
14791
14791
14791
14791
14791
14791
14791
14791
14791
14791
14791
14791
14791
14791
14791
14791
14791
14791
14791
14791
14791
14791
14791
14791
14791
14791
14791
14791
14791
14791
14791
14791
14791
14791
14791
14791
14791
14791
14791
14791
14791
14791
14791
14791
14791
14791
14791
14791
14791
14791
14791
14791
14791
14791
14791
14791
14791
14791
14791
14791
14791
14791
14791
14791
14791
14791
14791
14791
14791
14791
14791
14791
14791
14791
14791
14791
14791
14791
14791
14791
14791
14791
14791
14791
14791
14791
14791
14791
14791
14791
14791
14791
14791
14791
14791
14791
14791
14791
14791
14791
14791
14791
14791
14791
14791
14791
14791
14791
14791
14791
14791
14791
14791
14791
14791
14791
14791
14791
14791
14791
14791
14791
14791
14791
14791
14791
14791
14791
14791
14791
14791
14791
14791
14791
14791
14791
14791
14791
14791
14791
14791
14791
14791
14791
14791
14791
14791
14791
14791
14791
14791
14791
14791
14791
14791
14791
14791
14791
14791
14791
14791
14791
14791
14791
14791
14791
14791
14791
14791
14791
14791
14791
14791
14791
14791
14791
14791
14791
14791
14791
14791
14791
14791
14791
14791
14791
14791
14791
14791
14791
14791
14791
14791
14791
14791
14791
14791
14791
14791
14791
14791
14791
14791
14791
14791
14791
14791
14791
14791
14791
14791
14791
14791
14791
14791
14791
14791
14791
14791
14791
14791
14791
14791
14791
14791
14791
14791
14791
14791
14791
14791
14791
14791
14791
14791
14791
14791
14791
14791
14791
14791
14791
14791
14791
14791
14791
14791
14791
14791
14791
14791
14791
14791
14791
14791
14791
14791
14791
14791
14791
14791
14791
14791
14791
14791
14791
14791
14791
14791
14791
14791
14791
14791
14791
14791
14791
14791
14791
14791
14791
14791
14791
14791
14791
14791
14791
14791
14791
14791
14791
14791
14791
14791
14791
14791
14791
14791
14791
14791
14791
14791
14791
14791
14791
14791
14791
14791
14791
14791
14791
14791
14791
14791
14791
14791
14791
14791
14791
14791
14791
14791
14791
14791
14791
14791
14791
14791
14791
14791
14791
14791
14791
14791
14791
14791
14791
14791
14791
14791
14791
14791
14791
14791
14791
14791
14791
14791
14791
14791
14791
14791
14791
14791
14791
14791
14791
14791
14791
14791
14791
14791
14791
14791
14791
14791
14791
14791
14791
14791
14791
14791
14791
14791
14791
14791
14791
14791
14791
14791
14791
14791
14791
14791
14791
14791
14791
14791
14791
14791
14791
14791
14791
14791
14791
14791
14791
14791
14791
14791
14791
14791
14791
14791
14791
14791
14791
14791
14791
14791
14791
14791
14791
14791
14791
14791
14791
14791
14791
14791
14791
14791
14791
14791
14791
14791
14791
14791
14791
14791
14791
14791
14791
14791
14791
14791
14791
14791
14791
14791
14791
14791
14791
14791
14791
14791
14791
14791
14791
14791
14791
14791
14791
14791
14791
14791
14791
14791
14791
14791
14791
14791
14791
14791
14791
14791
14791
14791
14791
14791
14791
14791
14791
14791
14791
14791
14791
14791
14791
14791
14791
14791
14791
14791
14791
14791
14791
14791
14791
14791
14791
14791
14791
14791
14791
14791
14791
14791
14791
14791
14791
14791
14791
14791
14791
14791
14791
14791
14791
14791
14791
14791
14791
14791
14791
14791
14791
14791
14791
14791
14791
14791
14791
14791
14791
14791
14791
14791
14791
14791
14791
14791
14791
14791
14791
14791
14791
14791
14791
14791
14791
14791
14791
14791
14791
14791
14791
14791
14791
14791
14791
14791
14791
14791
14791
14791
14791
14791
14791
14791
14791
14791
14791
14791
14791
14791
14791
14791
14791
14791
14791
14791
14791
14791
14791
14791
14791
14791
14791
14791
14791
14791
14791
14791
14791
14791
14791
14791
14791
14791
14791
14791
14791
14791
14791
14791
14791
14791
14791
14791
14791
14791
14791
14791
14791
14791
14791
14791
14791
14791
14791
14791
14791
14791
14791
14791
14791
14791
14791
14791
14791
14791
14791
14791
14791
14791
14791
14791
14791
14791
14791
14791
14791
14791
14791
14791
14791
14791
14791
14791
14791
14791
14791
14791
14791
14791
14791
14791
14791
14791
14791
14791
14791
14791
14791
14791
14791
14791
14791
14791
14791
14791
14791
14791
14791
14791
14791
14791
14791
14791
14791
14791
14791
14791
14791
14791
14791
14791
14791
14791
14791
14791
14791
14791
14791
14791
14791
14791
14791
14791
14791
14791
14791
14791
14791
14791
14791
14791
14791
14791
14791
14791
14791
14791
14791
14791
14791
14791
14791
14791
14791
14791
14791
14791
14791
14791
14791
14791
14791
14791
14791
14791
14791
14791
14791
14791
14791
14791
14791
14791
14791
14791
14791
14791
14791
14791
14791
14791
14791
14791
14791
14791
14791
14791
14791
14791
14791
14791
14791
14791
14791
14791
14791
14791
14791
14791
14791
14791
14791
14791
14791
14791
14791
14791
14791
14791
14791
14791
14791
14791
14791
14791
14791
14791
14791
14791
14791
14791
14791
14791
14791
14791
14791
14791
14791
14791
14791
14791
14791
14791
14791
14791
14791
14791
14791
14791
14791
14791
14791
14791
14791
14791
14791
14791
14791
14791
14791
14791
14791
14791
14791
14791
14791
14791
14791
14791
14791
14791
14791
14791
14791
14791
14791
14791
14791
14791
14791
14791
14791
14791
14791
14791
14791
14791
14791
14791
14791
14791
14791
14791
14791
14791
14791
14791
14791
14791
14791
14791
14791
14791
14791
14791
14791
14791
14791
14791
14791
14791
14791
14791
14791
14791
14791
14791
14791
14791
14791
14791
14791
14791
14791
14791
14791
14791
14791
14791
14791
14791
14791
14791
14791
14791
14791
14791
14791
14791
14791
14791
14791
14791
14791
14791
14791
14791
14791
14791
14791
14791
14791
14791
14791
14791
14791
14791
14791
14791
14791
14791
14791
14791
14791
14791
14791
14791
14791
14791
14791
14791
14791
14791
14791
14791
14791
14791
14791
14791
14791
14791
14791
14791
14791
14791
14791
14791
14791
14791
14791
14791
14791
14791
14791
14791
14791
14791
14791
14791
14791
14791
14791
14791
14791
14791
14791
14791
14791
14791
14791
14791
14791
14791
14791
14791
14791
14791
14791
14791
14791
14791
14791
14791
14791
14791
14791
14791
14791
14791
14791
14791
14791
14791
14791
14791
14791
14791
14791
14791
14791
14791
14791
14791
14791
14791
14791
14791
14791
14791
14791
14791
14791
14791
14791
14791
14791
14791
14791
14791
14791
14791
14791
14791
14791
14791
14791
14791
14791
14791
14791
14791
14791
14791
14791
14791
14791
14791
14791
14791
14791
14791
14791
14791
14791
14791
14791
14791
14791
14791
14791
14791
14791
14791
14791
14791
14791
14791
14791
14791
14791
[truncated: 1,046,576+ more rows]
